# Supplementary material for: Characterization of Cetacean Proline-Rich Antimicrobial Peptides Displaying Activity against ESKAPE Pathogens
Source: Int J Mol Sci. 2020 Oct 6;21(19):7367. doi: 10.3390/ijms21197367 (PMC7582929; doi:10.3390/ijms21197367)
Supplement: Supplementary file 1 [file ijms-21-07367-s001.zip]

Archive with 6 entries (5 files):
- Revised Supplementary figures/
- Revised Supplementary figures/Fig. S1 (Revised) + caption.pdf
- Revised Supplementary figures/Fig. S1 (Revised).pdf
- Revised Supplementary figures/Fig. S2 (Revised) + caption.pdf
- Revised Supplementary figures/Fig. S2 (Revised).pdf
- Revised Supplementary figures/Tab. S1 + caption.pdf
